# Supplementary material for: Validating the Potential of Double-Stranded RNA Targeting Colorado Potato Beetle Mesh Gene in Laboratory and Field Trials
Source: Front Plant Sci. 2020 Aug 19;11:1250. doi: 10.3389/fpls.2020.01250 (PMC7466441; doi:10.3389/fpls.2020.01250)
Supplement: Supplementary file 2 [file Presentation_2.zip]

Archive with 1 entries (1 files):
- datas2.docx
